# Supplementary material for: Identification and Full-Length Sequence Analysis of a Novel Recombinant Goat Astrovirus Genotype in Guangxi, China
Source: Viruses. 2024 Jul 29;16(8):1213. doi: 10.3390/v16081213 (PMC11359656; doi:10.3390/v16081213)
Supplement: Supplementary file 1 [file viruses-16-01213-s001.zip]

Archive with 1 entries (1 files):
- viruses-3056036-supplementary.pdf
